# Supplementary material for: smalldisco, a pipeline for siRNA discovery and 3′ tail identification
Source: G3 (Bethesda). 2023 Apr 24;13(6):jkad092. doi: 10.1093/g3journal/jkad092 (PMC10234390; doi:10.1093/g3journal/jkad092)
Supplement: jkad092_Supplementary_Data [file jkad092_supplementary_data.zip]

Archive with 3 entries (3 files):
- Figure_S1_G3-2023-404110.pdf
- Supplemental_Material_Legends_G3-2023-404110.docx
- Table_S1_G3-2023-404110.xlsx
